# Supplementary material for: Genomic and Transcriptional Analysis of the Necroptosis Pathway Elements RIPK and MLKL in Sea Cucumber, Holothuria leucospilota
Source: Genes (Basel). 2024 Oct 3;15(10):1297. doi: 10.3390/genes15101297 (PMC11507063; doi:10.3390/genes15101297)
Supplement: Supplementary file 1 [file genes-15-01297-s001.zip]

Archive with 2 entries (2 files):
- Figure S1.PPT
- Supplement Tables .pptx
